# Supplementary material for: Clarifying the relationship between mental illness and recidivism using machine learning: A retrospective study
Source: PLoS One. 2024 Feb 23;19(2):e0297448. doi: 10.1371/journal.pone.0297448 (PMC10890739; doi:10.1371/journal.pone.0297448)
Supplement: S1 Dataset — (CSV) [file pone.0297448.s004.csv]

idnum	theftsx_crime	robberyx_crime	drugx_crime	assaultx_crime	murderx_crime	weaponx_crime	sexx_crime	negligx_crime	fraudx_crime	escapex_crime	kidnapx_crime	arsonx_crime	obstrucx_crime	statex_crime	minorx_crime	charges_under_18_crime	mdd_life_mh	mdd_current_mh	mdd_life_number_sxs_mh	mdd_current_number_sxs_mh	pdd_life_mh	pdd_current_mh	panic_life_mh	panic_current_mh	panic_life_number_sxs_mh	agora_life_mh	agora_current_mh	agora_life_number_sxs_mh	socialanxiety_life_mh	socialanxiety_current_mh	socialanxiety_life_number_sxs_mh	specificphobia_life_mh	specificphobia_current_mh	specificphobia_life_number_sxs_mh	gad_life_mh	gad_current_mh	gad_life_number_sxs_mh	gad_current_number_sxs_mh	ocd_life_mh	ocd_current_mh	ocd_life_number_sxs_mh	ptsd_life_mh	ptsd_current_mh	ptsd_life_number_sxs_mh	avoidant_pd_categorical_mh	avoidant_pd_number_sxs_mh	antisocial_pd_categorical_mh	antisocial_pd_number_sxs_mh	borderline_pd_categorical_mh
1	0	0	0	0	0	0	0	0	1	0	0	0	0	0	0	1	0	0	4	0	0	0	0	0	0	0	0	1	0	0	0	0	0	3	0	0	0	0	0	0	0	0	0	0	0	0	0	0	0
2	0	0	0	0	0	0	1	0	0	0	0	0	0	0	0	1	1	0	9	0	0	0	0	0	0	0	0	0	0	0	0	1	0	4	0	0	0	0	0	0	0	1	0	11	0	0	1	8	0
3	0	1	0	0	0	0	0	0	0	0	0	0	0	0	0	1	1	1	0	5	0	0	0	0	0	0	0	0	0	0	0	0	0	0	0	0	0	0	0	0	0	0	0	0	0	0	0	0	0
4	0	0	0	0	0	0	1	0	0	0	0	0	0	0	0	0	1	1	0	6	0	0	0	0	0	0	0	0	1	1	5	0	0	0	1	1	7	0	0	0	0	0	0	5	1	8	0	0	1
5	1	0	0	1	0	0	0	0	0	1	0	0	0	0	1	0	1	1	0	7	1	1	0	0	7	0	0	1	0	0	0	0	0	0	0	0	0	4	1	0	2	1	0	11	0	5	1	14	0
6	0	0	0	0	0	0	1	0	0	0	0	0	0	0	0	1	0	0	0	0	0	0	0	0	12	0	0	0	0	0	0	0	0	0	0	0	0	1	0	0	0	1	0	12	0	0	1	12	0
7	0	0	0	0	0	0	1	0	0	0	0	0	0	0	0	0	0	0	2	2	0	0	0	0	0	0	0	0	0	0	0	0	0	0	1	0	7	1	0	0	0	1	0	11	0	2	0	0	0
8	1	0	0	0	0	0	0	0	0	0	0	0	0	0	0	0	0	0	0	0	0	0	0	0	0	0	0	0	0	0	0	0	0	0	0	0	0	0	1	0	2	0	0	0	0	0	0	0	0
9	0	0	0	1	0	0	0	0	0	0	0	0	0	0	0	1	1	1	0	6	0	0	0	0	0	0	0	0	0	0	0	0	0	0	0	0	0	4	0	0	0	0	0	5	0	0	1	11	0
10	0	0	0	0	0	0	1	0	0	0	0	0	0	0	0	0	0	0	4	0	0	0	0	0	0	0	0	0	0	0	5	0	0	0	0	0	0	0	0	0	0	0	0	0	0	3	0	0	0
11	0	0	0	0	0	0	1	0	0	0	0	0	0	0	0	1	0	0	0	0	0	0	0	0	0	0	0	0	0	0	0	0	0	0	0	0	0	0	0	0	0	0	0	5	0	0	1	11	0
12	1	1	0	1	0	0	0	0	0	0	1	0	0	0	0	1	1	0	6	3	0	0	0	0	0	0	0	0	0	0	0	0	0	0	0	0	0	0	0	0	0	1	0	13	0	0	1	11	0
13	0	0	0	1	0	0	1	0	0	1	0	0	1	0	0	1	0	0	0	0	0	0	0	0	0	0	0	0	0	0	0	0	0	0	0	0	0	0	0	0	0	0	0	0	0	0	0	0	0
14	0	0	0	0	0	0	1	0	0	0	0	0	0	0	0	1	1	0	8	0	0	0	0	0	0	0	0	0	0	0	0	0	0	0	0	0	0	0	0	0	0	1	0	9	0	7	1	9	0
15	0	0	0	0	0	0	0	0	0	1	0	0	0	0	0	1	0	0	0	0	0	0	0	0	0	0	0	0	0	0	0	0	0	0	0	0	0	0	0	0	0	0	0	3	0	0	1	6	0
16	0	0	0	0	0	0	1	0	0	0	0	0	0	0	0	1	0	0	0	0	0	0	0	0	0	0	0	0	0	0	0	0	0	0	0	0	0	0	0	0	0	0	0	0	0	0	0	0	0
17	0	0	0	1	0	0	1	0	0	0	0	0	0	0	0	0	1	0	6	0	0	0	0	0	0	0	0	0	0	0	0	0	0	0	0	0	3	0	0	0	0	0	0	0	0	0	1	12	0
18	0	0	1	0	1	0	0	0	0	0	0	0	0	0	0	1	0	0	0	0	0	0	0	0	0	0	0	1	0	0	0	0	0	0	0	0	0	0	0	0	0	0	0	9	0	0	1	8	0
19	0	0	0	0	0	0	1	0	0	0	0	0	0	0	0	0	1	0	8	0	0	0	0	0	0	0	0	0	0	0	0	0	0	0	0	0	0	0	0	0	0	0	0	7	0	0	0	0	0
20	0	1	0	0	1	0	0	0	0	0	0	0	0	0	0	0	1	0	6	0	0	0	0	0	0	0	0	0	0	0	0	1	0	4	0	0	0	0	0	0	0	0	0	4	0	1	0	1	0
21	0	0	0	0	0	0	1	0	0	0	0	0	0	0	1	1	1	0	5	0	0	0	0	0	0	0	0	1	0	0	0	1	1	4	0	0	0	0	0	0	0	1	1	9	0	7	1	10	0
22	0	0	0	0	0	0	1	0	0	0	0	0	0	0	0	0	0	0	0	4	1	1	0	0	0	0	0	0	0	0	0	0	0	0	1	1	0	5	0	0	0	0	0	0	0	0	1	10	0
23	0	0	0	0	0	0	1	0	0	0	0	0	0	0	0	0	1	0	6	0	0	0	0	0	0	0	0	0	0	0	0	0	0	1	0	0	0	0	0	0	0	0	0	1	0	0	0	0	0
24	0	1	0	0	0	0	0	0	0	0	0	0	0	0	0	0	0	0	0	0	0	0	0	0	0	0	0	0	0	0	0	0	0	0	0	0	0	0	0	0	0	0	0	0	0	0	0	0	0
25	0	0	0	0	0	0	1	0	0	0	0	0	0	0	0	1	0	0	3	0	1	1	1	0	10	0	0	2	1	0	6	0	0	0	0	0	0	0	0	0	0	0	0	3	0	6	1	10	0
26	0	0	0	0	0	0	1	0	0	0	0	0	0	0	0	0	1	0	5	3	1	1	0	0	7	0	0	1	0	0	0	0	0	0	0	0	0	0	1	1	2	0	0	0	0	0	0	0	0
27	0	0	1	0	0	0	0	0	0	0	0	0	0	0	0	1	0	0	4	0	0	0	0	0	0	0	0	0	0	0	0	0	0	0	0	0	5	0	0	0	0	0	0	1	0	0	1	10	0
28	0	0	0	0	0	0	1	0	0	0	0	0	0	0	0	0	1	0	5	0	0	0	0	0	0	0	0	0	0	0	0	0	0	0	0	0	0	0	0	0	0	0	0	3	0	0	0	0	0
29	0	0	0	0	0	0	1	0	0	0	0	0	0	0	0	1	0	0	0	0	0	0	0	0	0	0	0	0	0	0	0	0	0	0	0	0	0	0	0	0	0	0	0	0	0	0	0	0	0
30	NA	NA	NA	NA	NA	NA	NA	NA	NA	NA	NA	NA	NA	NA	NA	1	1	0	0	7	0	0	0	0	0	0	0	0	0	0	2	0	0	0	0	0	0	0	0	0	0	1	0	10	0	0	1	10	0
31	0	0	0	0	0	0	1	0	0	0	0	0	0	0	0	1	0	0	0	0	1	0	0	0	0	0	0	0	0	0	0	0	0	0	0	0	0	0	0	0	0	0	0	2	0	0	0	0	0
32	NA	NA	NA	NA	NA	NA	NA	NA	NA	NA	NA	NA	NA	NA	NA	0	0	0	0	0	0	0	0	0	0	0	0	0	0	0	0	0	0	0	0	0	0	0	0	0	0	0	0	11	0	0	1	9	0
33	0	0	0	0	0	0	1	0	0	0	0	0	0	0	0	1	1	1	0	6	1	1	0	0	8	0	0	0	0	0	0	0	0	3	0	0	0	3	0	0	0	1	0	7	0	5	0	0	0
34	0	0	0	1	0	0	0	0	0	0	0	0	0	0	1	0	1	0	7	0	0	0	0	0	11	0	0	0	1	0	5	0	0	0	0	0	0	0	1	1	2	1	0	11	0	0	0	0	0
35	0	0	0	0	0	0	1	0	0	0	0	0	0	0	0	0	0	0	0	0	0	0	0	0	0	0	0	0	0	0	0	0	0	0	0	0	0	0	0	0	0	0	0	0	0	0	0	0	0
36	0	0	1	0	0	0	0	0	0	0	0	0	0	0	0	1	0	0	0	0	0	0	0	0	0	0	0	0	0	0	0	0	0	0	0	0	0	0	0	0	0	0	0	0	0	0	1	10	0
37	0	0	0	0	0	0	1	0	0	0	0	0	0	0	0	1	0	0	0	0	0	0	0	0	0	0	0	0	0	0	0	0	0	0	0	0	0	0	0	0	0	0	0	0	0	0	0	11	0
38	0	1	0	0	0	0	0	0	0	0	0	0	0	0	0	1	0	0	0	0	0	0	0	0	0	0	0	0	0	0	0	0	0	0	0	0	0	0	0	0	0	0	0	2	0	0	1	10	0
39	0	0	0	0	0	0	1	0	0	0	0	0	0	0	0	1	0	0	2	1	0	0	0	0	0	0	0	0	0	0	0	0	0	0	0	0	0	0	0	0	0	0	0	0	0	0	1	11	0
40	0	0	0	0	0	0	1	0	0	0	0	0	0	0	0	1	0	0	0	0	0	0	0	0	0	0	0	0	0	0	0	0	0	0	0	0	0	0	0	0	0	0	0	0	0	0	0	0	0
41	0	1	0	0	1	1	0	0	0	0	0	0	0	0	0	1	1	0	9	0	1	0	0	0	4	0	0	0	0	0	0	0	0	0	0	0	0	0	0	0	0	1	0	11	0	0	0	0	0
42	0	0	1	0	0	0	0	0	0	0	0	0	0	0	0	1	0	0	0	0	0	0	0	0	0	0	0	0	0	0	0	0	0	0	0	0	0	0	0	0	0	0	0	3	0	0	1	12	0
43	0	0	0	0	0	0	1	0	0	0	0	0	0	0	0	0	0	0	0	0	0	0	0	0	0	0	0	0	0	0	0	0	0	0	0	0	0	0	0	0	0	0	0	0	0	0	0	0	0
44	0	0	0	0	0	0	1	0	0	0	0	0	0	0	0	1	1	0	7	0	0	0	0	0	7	0	0	0	1	0	5	0	0	0	0	0	0	0	0	0	0	1	0	9	0	0	0	0	0
45	0	0	1	0	0	0	0	0	0	0	0	0	0	0	0	1	1	1	0	6	1	1	0	0	7	0	0	0	0	0	0	0	0	0	0	0	0	0	0	0	0	0	0	0	0	0	0	0	0
46	0	0	0	0	0	0	1	0	0	0	0	0	0	0	0	0	0	0	0	0	0	0	0	0	4	0	0	0	0	0	0	0	0	0	0	0	0	0	0	0	0	0	0	0	0	0	1	7	0
47	0	0	0	0	0	0	1	0	0	0	0	0	0	0	0	0	1	0	5	0	0	0	0	0	0	0	0	0	0	0	0	0	0	0	0	0	0	0	0	0	0	0	0	0	0	0	0	0	0
48	0	0	0	0	0	0	1	0	0	0	0	0	0	0	0	1	0	0	0	0	0	0	0	0	6	0	0	0	0	0	0	0	0	0	0	0	0	0	0	0	0	0	0	0	0	0	0	0	0
49	0	0	0	1	0	0	0	1	0	0	0	0	0	0	1	1	0	0	0	0	0	0	0	0	0	0	0	0	0	0	0	0	0	0	0	0	0	0	0	0	0	0	0	0	0	0	0	0	0
50	0	1	0	0	0	1	0	0	0	0	0	0	0	0	0	1	1	0	6	0	0	0	0	0	0	0	0	1	0	0	0	0	0	0	0	0	0	0	0	0	2	0	0	2	0	0	1	10	0
51	0	0	0	1	0	0	0	0	0	0	1	0	0	0	1	1	1	0	7	0	0	0	0	0	0	0	0	0	0	0	0	0	0	0	0	0	0	0	0	0	0	0	0	0	0	0	0	0	0
52	0	0	0	0	0	0	1	0	0	0	0	0	0	0	0	0	1	0	6	0	0	0	0	0	0	0	0	0	0	0	0	0	0	0	0	0	0	0	0	0	0	0	0	0	0	0	1	11	0
53	0	0	0	0	0	0	1	0	0	0	0	0	0	0	0	1	0	0	0	0	0	0	0	0	0	0	0	0	0	0	0	0	0	0	0	0	0	0	0	0	0	0	0	0	0	0	0	0	0
54	0	0	0	0	0	0	1	0	0	0	0	0	0	0	0	0	0	0	0	0	0	0	0	0	7	0	0	0	0	0	0	0	0	0	0	0	0	0	0	0	0	0	0	0	0	0	0	0	0
55	1	1	0	0	0	0	0	0	0	0	0	0	0	0	0	1	1	0	6	0	0	0	0	0	0	0	0	0	0	0	0	0	0	0	0	0	0	0	0	0	0	1	0	14	0	5	1	14	0
56	0	0	0	0	0	0	1	0	0	0	0	0	0	0	0	1	1	0	NA	NA	1	1	1	0	NA	0	0	NA	0	0	NA	0	0	NA	1	1	NA	NA	0	0	NA	1	0	NA	0	0	1	12	0
57	0	1	0	0	0	0	0	0	0	0	0	0	0	0	0	1	1	0	6	0	0	0	0	0	0	0	0	0	0	0	0	0	0	0	0	0	0	0	0	0	0	0	0	0	0	0	1	13	0
58	0	0	0	0	0	0	1	0	0	0	0	0	0	0	0	1	1	0	7	0	0	0	0	0	11	0	0	0	0	0	0	0	0	0	0	0	0	0	0	0	0	1	0	18	0	0	1	12	0
59	0	0	0	0	0	0	1	0	0	0	0	0	0	0	0	0	0	0	0	0	0	0	0	0	0	0	0	0	0	0	0	0	0	0	0	0	0	0	0	0	0	0	0	0	0	0	0	0	0
60	0	0	0	0	0	0	1	0	0	0	0	0	0	0	0	0	0	0	0	0	0	0	0	0	0	0	0	0	1	0	5	0	0	0	0	0	0	0	0	0	0	0	0	0	0	0	0	0	0
61	0	0	0	0	1	0	0	0	0	0	0	0	0	0	0	1	1	0	8	1	0	0	0	0	1	0	0	0	0	0	0	0	0	0	0	0	3	0	0	0	0	1	0	13	0	0	0	7	0
62	0	0	0	0	0	0	1	0	0	0	0	0	0	0	0	0	1	0	8	0	0	0	0	0	0	0	0	0	1	0	5	0	0	3	0	0	0	0	0	0	0	0	0	0	0	3	1	9	0
63	0	0	0	0	0	0	1	0	0	0	0	0	0	0	0	0	0	0	1	0	0	0	0	0	0	0	0	0	0	0	0	0	0	0	0	0	0	0	1	1	0	1	0	7	0	0	0	0	0
64	0	0	0	1	0	0	1	0	0	0	0	0	0	0	0	1	1	0	7	0	1	0	0	0	7	0	0	0	0	0	4	0	0	0	0	0	4	0	1	1	2	0	0	4	1	9	0	0	0
65	0	0	0	0	0	0	0	1	0	0	0	0	1	0	0	1	0	0	0	0	0	0	0	0	0	0	0	0	0	0	0	0	0	0	0	0	0	0	0	0	0	0	0	0	0	0	0	0	0
66	0	0	0	0	0	0	1	0	0	0	0	0	0	0	0	0	1	0	6	0	0	0	0	0	0	0	0	0	0	0	0	0	0	0	0	0	0	0	0	0	0	1	0	16	0	0	0	0	0
67	0	0	0	0	1	0	0	0	0	0	0	0	0	0	0	1	1	0	6	0	0	0	0	0	0	0	0	0	0	0	0	0	0	0	0	0	1	0	0	0	0	0	0	2	0	0	1	10	0
68	0	0	0	0	0	0	1	0	0	0	0	0	0	0	0	0	0	0	0	0	0	0	0	0	0	0	0	0	0	0	0	0	0	0	0	0	0	0	0	0	0	0	0	0	0	0	0	0	0
69	0	0	0	0	0	1	0	0	0	0	0	0	0	0	0	1	0	0	6	0	0	0	0	0	0	0	0	0	0	0	0	0	0	0	0	0	0	0	0	0	0	0	0	6	0	0	1	12	0
70	1	0	0	0	0	0	1	0	0	0	0	0	0	0	0	1	0	0	0	0	0	0	0	0	0	0	0	0	0	0	0	0	0	0	0	0	0	5	0	0	0	0	0	1	0	0	1	9	0
71	0	0	1	0	0	0	0	0	0	0	0	0	0	0	0	1	0	0	0	0	0	0	0	0	0	0	0	0	0	0	0	0	0	0	0	0	0	0	0	0	0	0	0	0	0	0	0	0	0
72	0	0	0	0	0	0	1	0	0	0	0	0	0	0	0	1	0	0	0	0	0	0	0	0	0	0	0	0	0	0	0	0	0	0	0	0	0	0	0	0	0	0	0	0	0	0	0	0	0
73	0	0	0	0	1	0	0	0	0	0	0	0	0	0	0	0	0	0	0	0	0	0	0	0	0	0	0	0	0	0	0	0	0	0	0	0	0	0	0	0	0	0	0	0	0	0	0	0	0
74	0	1	0	0	0	0	0	0	0	0	0	0	0	0	0	1	0	0	0	0	0	0	0	0	0	0	0	0	0	0	0	0	0	0	0	0	0	0	0	0	0	0	0	0	0	0	1	13	0
75	0	0	0	0	0	0	1	0	0	0	0	0	0	0	0	0	0	0	0	0	1	0	0	0	0	0	0	0	1	1	6	0	0	0	0	0	0	0	0	0	1	0	0	0	1	12	1	13	1
76	0	0	0	0	0	0	1	0	0	0	0	0	0	0	0	0	1	0	7	0	0	0	0	0	0	0	0	0	1	0	4	0	0	0	0	0	0	3	0	0	0	0	0	7	1	10	1	13	0
77	1	0	0	0	0	1	0	0	0	0	0	0	0	0	0	1	0	0	0	0	0	0	0	0	3	0	0	0	0	0	5	0	0	0	0	0	0	0	0	0	0	0	0	1	0	0	0	0	0
78	0	0	0	1	0	0	1	0	0	0	0	0	0	0	0	1	0	0	2	0	0	0	0	0	0	0	0	0	0	0	0	0	0	0	0	0	0	0	0	0	0	0	0	2	0	0	1	12	0
79	0	0	0	0	0	0	0	0	0	0	0	0	0	0	1	1	1	0	6	0	0	0	0	0	0	0	0	0	0	0	0	0	0	0	0	0	0	0	0	0	0	0	0	0	0	0	0	0	0
80	0	0	0	0	1	0	0	1	0	0	0	0	0	0	0	0	0	0	0	0	0	0	0	0	0	0	0	0	0	0	0	0	0	0	0	0	0	0	0	0	0	0	0	2	0	0	0	0	0
81	1	0	0	0	0	0	0	0	0	1	0	0	0	0	0	1	0	0	0	0	0	0	0	0	0	0	0	0	0	0	0	0	0	2	0	0	0	0	0	0	0	0	0	4	0	0	1	14	0
82	0	0	0	0	0	0	1	0	0	1	0	0	0	0	0	0	0	0	0	0	0	0	0	0	0	0	0	0	0	0	4	0	0	0	0	0	0	0	0	0	0	0	0	0	0	0	0	0	0
83	0	0	0	0	0	0	1	0	0	0	0	0	0	0	0	0	1	0	7	0	0	0	0	0	0	0	0	0	0	0	4	0	0	0	0	0	1	0	0	0	0	0	0	0	0	0	0	0	0
84	0	0	0	0	0	0	1	0	0	0	0	0	0	0	0	0	1	1	0	8	0	0	0	0	9	0	0	0	0	0	4	0	0	3	0	0	0	0	0	0	2	1	0	17	0	0	0	0	0
85	0	0	0	0	0	0	1	0	0	0	0	0	0	0	0	0	0	0	0	0	0	0	0	0	0	0	0	0	0	0	0	0	0	0	0	0	0	0	0	0	0	0	0	2	0	0	0	0	0
86	0	1	0	0	0	0	0	0	0	0	0	0	0	0	0	1	0	0	0	0	0	0	0	0	0	0	0	0	0	0	0	0	0	0	0	0	0	0	0	0	0	0	0	0	0	0	1	9	0
87	0	0	0	0	0	0	1	0	0	0	0	0	0	0	0	1	1	0	6	0	0	0	0	0	0	0	0	0	0	0	0	0	0	0	0	0	0	0	0	0	0	0	0	9	0	0	0	6	0
88	0	0	0	0	0	0	1	0	0	0	0	0	0	0	0	0	1	0	5	0	0	0	0	0	2	0	0	1	0	0	4	0	0	0	0	0	0	0	0	0	0	0	0	0	0	0	0	0	0
89	0	0	0	0	0	0	1	0	0	0	0	0	0	0	0	0	0	0	0	0	0	0	0	0	0	0	0	0	0	0	0	0	0	0	0	0	0	0	0	0	0	0	0	0	0	0	0	0	0
90	0	1	0	0	0	0	0	0	0	0	0	0	0	0	0	0	1	1	0	5	1	0	0	0	4	0	0	1	0	0	0	0	0	0	0	0	0	0	0	0	0	1	0	16	0	0	0	0	0
91	0	0	0	0	1	0	0	0	0	1	0	0	0	0	0	1	1	0	6	0	1	1	0	0	0	0	0	0	0	0	0	0	0	0	0	0	0	0	0	0	0	1	0	10	0	5	1	14	1
92	0	0	0	1	0	0	0	0	0	0	0	0	0	0	0	1	0	0	0	0	0	0	0	0	0	0	0	0	0	0	0	0	0	0	0	0	0	0	0	0	0	0	0	0	0	0	1	13	0
93	1	0	0	0	0	0	0	0	0	0	0	0	1	0	0	0	0	0	0	0	0	0	0	0	7	0	0	0	0	0	0	0	0	0	0	0	0	0	0	0	0	0	0	6	0	3	0	0	0
94	0	0	0	0	0	0	1	0	0	0	0	0	0	0	0	0	0	0	0	0	0	0	0	0	0	0	0	0	0	0	1	0	0	0	0	0	0	0	0	0	0	0	0	0	0	6	0	0	0
95	0	0	0	0	0	0	1	0	0	0	0	0	0	0	0	1	0	0	3	0	0	0	0	0	0	0	0	0	0	0	0	0	0	0	0	0	0	0	0	0	0	0	0	0	0	0	0	0	0
96	0	0	0	0	0	0	1	0	0	0	0	0	0	0	0	0	0	0	7	0	0	0	0	0	0	0	0	0	0	0	0	0	0	0	0	0	0	0	0	0	0	0	0	0	0	5	1	9	0
97	0	0	0	0	0	0	0	0	0	1	0	0	0	0	0	0	0	0	0	0	0	0	0	0	0	0	0	0	1	0	5	0	0	0	0	0	0	0	0	0	0	0	0	0	1	11	1	13	0
98	0	0	1	0	0	0	0	0	0	1	0	0	0	0	1	1	1	0	8	1	1	1	0	0	0	0	0	0	0	0	0	0	0	0	1	0	6	0	0	0	0	0	0	7	0	1	1	14	0
99	0	0	0	0	0	0	0	1	0	0	0	0	0	0	0	1	0	0	0	0	0	0	0	0	0	0	0	0	0	0	0	0	0	4	0	0	0	0	0	0	0	1	0	7	0	0	1	14	0
100	0	0	0	0	1	0	0	0	0	0	0	0	0	0	0	0	1	0	6	0	0	0	0	0	5	0	0	0	0	0	0	0	0	0	0	0	0	0	0	0	0	1	0	11	0	0	0	0	0
101	0	0	0	0	0	0	1	0	0	0	0	0	0	0	0	0	0	0	0	0	0	0	0	0	0	0	0	0	0	0	0	0	0	0	0	0	0	0	0	0	0	1	0	8	0	0	0	0	0
102	0	0	0	0	0	0	1	0	0	0	0	0	0	0	0	1	0	0	0	0	0	0	0	0	10	0	0	1	1	1	4	0	0	0	0	0	0	0	0	0	0	0	0	1	0	0	1	11	0
103	0	0	1	0	0	0	1	0	0	0	0	0	1	0	0	0	0	0	0	0	0	0	0	0	0	0	0	0	0	0	0	0	0	0	0	0	0	0	0	0	0	0	0	3	0	0	0	0	0
104	0	0	1	0	0	0	0	0	0	0	0	0	0	0	0	0	0	0	0	0	0	0	0	0	0	0	0	0	0	0	0	0	0	3	0	0	0	0	0	0	0	0	0	9	0	4	1	12	0
105	0	0	0	0	1	1	0	0	0	0	0	0	0	0	0	1	0	0	0	1	0	0	0	0	4	0	0	0	0	0	0	0	0	1	0	0	0	1	0	0	0	0	0	10	0	0	0	0	0
106	0	1	0	0	0	0	0	0	0	0	0	0	0	0	0	1	0	0	0	0	0	0	0	0	0	0	0	0	0	0	0	0	0	0	0	0	0	0	0	0	0	1	0	18	0	0	0	0	0
107	0	0	0	0	0	0	1	0	0	0	0	0	0	0	0	0	0	0	0	0	0	0	0	0	0	0	0	0	0	0	0	0	0	0	0	0	0	0	0	0	0	0	0	0	0	0	1	10	0
108	0	0	0	0	1	1	0	0	0	0	0	0	0	0	0	0	0	0	0	0	0	0	0	0	0	0	0	0	0	0	3	0	0	0	0	0	0	0	0	0	0	1	0	11	0	0	0	0	0
109	0	1	0	0	0	0	0	0	0	0	0	0	0	0	0	NA	0	0	0	0	0	0	0	0	0	0	0	0	0	0	0	0	0	0	0	0	0	0	0	0	2	1	0	16	0	0	1	8	0
110	0	0	0	0	0	0	0	1	0	0	0	0	1	0	0	NA	0	0	NA	NA	0	0	0	0	NA	0	0	NA	0	0	NA	0	0	NA	0	0	NA	NA	0	0	NA	1	0	NA	0	0	1	10	0
111	0	0	0	0	1	0	0	0	0	0	0	0	0	0	0	NA	0	0	0	0	0	0	0	0	0	0	0	0	0	0	0	0	0	0	0	0	0	0	0	0	0	1	0	14	0	0	0	0	0
112	0	0	0	0	0	0	1	0	0	0	0	0	0	0	1	0	1	0	8	4	0	0	0	0	0	0	0	0	0	0	0	0	0	0	0	0	0	0	0	0	0	0	0	10	0	0	0	0	0
113	0	0	0	0	0	0	0	0	0	0	0	0	0	0	1	NA	0	0	0	0	0	0	0	0	0	0	0	0	0	0	0	0	0	0	0	0	0	0	0	0	0	1	0	15	0	0	1	11	0
114	0	0	1	0	0	0	0	0	0	0	0	0	0	0	0	NA	0	0	0	0	0	0	0	0	0	0	0	0	0	0	0	0	0	0	0	0	0	0	0	0	0	0	0	0	0	0	0	0	0
115	NA	NA	NA	NA	NA	NA	NA	NA	NA	NA	NA	NA	NA	NA	NA	NA	0	0	0	0	0	0	0	0	0	0	0	0	0	0	0	0	0	0	0	0	0	0	0	0	0	1	0	14	0	0	1	12	0
116	0	0	0	0	0	0	0	0	0	1	0	0	0	0	1	NA	0	0	0	0	0	0	0	0	0	0	0	1	1	1	5	0	0	0	0	0	0	1	0	0	0	0	0	0	0	3	1	11	0
117	0	0	1	0	0	0	0	0	0	0	0	0	0	0	0	NA	1	1	7	7	1	1	0	0	0	0	0	0	1	1	5	0	0	0	0	0	0	0	0	0	0	0	0	10	0	0	1	8	0
118	0	0	1	0	1	0	0	0	0	0	0	0	0	0	0	NA	0	0	0	0	0	0	0	0	0	0	0	0	1	1	5	0	0	0	0	0	0	1	0	0	0	0	0	0	0	5	1	8	0
119	0	0	0	0	1	0	0	1	0	0	0	0	0	0	0	NA	0	0	0	0	0	0	0	0	0	0	0	0	0	0	0	0	0	0	0	0	0	0	0	0	0	0	0	11	0	0	0	0	0
120	0	0	0	0	1	0	0	0	0	0	0	0	0	0	0	1	1	0	8	0	0	0	0	0	0	0	0	0	0	0	4	0	0	4	0	0	0	0	0	0	0	0	0	9	0	0	0	0	0
121	0	0	1	0	0	0	0	0	0	0	0	0	0	0	0	1	0	0	5	0	0	0	0	0	0	0	0	0	0	0	0	0	0	0	0	0	0	0	0	0	1	0	0	0	0	0	1	13	0
122	0	0	1	0	0	0	0	0	0	0	0	0	0	0	0	NA	0	0	0	0	0	0	0	0	0	0	0	0	0	0	5	0	0	0	0	0	0	0	0	0	0	0	0	10	1	10	1	14	0
123	0	0	0	0	1	1	0	1	0	0	0	0	0	0	0	1	0	0	0	0	0	0	0	0	0	0	0	0	0	0	3	0	0	0	0	0	0	0	0	0	0	1	0	15	0	0	0	6	0
124	1	1	0	0	0	0	0	0	0	0	0	0	0	0	0	NA	0	0	0	0	0	0	0	0	0	0	0	0	0	0	0	0	0	4	0	0	0	0	0	0	0	0	0	2	0	0	1	7	0
125	0	0	0	0	1	0	0	0	0	0	0	0	0	0	0	1	0	0	5	0	0	0	0	0	6	0	0	0	0	0	0	0	0	0	0	0	0	0	0	0	0	0	0	14	0	0	0	5	0
126	0	0	1	1	0	0	0	0	0	1	0	0	0	0	1	NA	0	0	0	3	0	0	0	0	0	0	0	0	0	0	0	0	0	0	0	0	0	0	0	0	0	1	0	17	0	0	0	0	0
127	0	1	0	0	0	0	0	0	0	0	0	0	0	0	0	NA	0	0	0	0	0	0	0	0	0	0	0	0	0	0	0	0	0	0	0	0	0	0	1	1	4	0	0	12	0	0	0	0	0
128	0	1	0	0	0	0	1	0	0	0	0	0	0	0	0	NA	0	0	0	0	0	0	0	0	0	0	0	0	1	1	5	0	0	2	0	0	0	0	0	0	0	1	0	13	0	0	0	7	0
129	0	1	0	0	1	0	0	0	0	0	0	0	0	0	0	NA	0	0	0	0	0	0	0	0	0	0	0	0	0	0	0	0	0	1	0	0	0	0	0	0	0	1	0	13	0	0	1	13	0
130	0	0	0	0	0	0	1	0	0	0	0	0	0	0	0	NA	1	0	7	0	0	0	0	0	5	0	0	3	1	0	5	0	0	0	0	0	0	0	0	0	1	0	0	1	0	6	0	0	0
131	0	0	0	0	0	0	1	0	0	0	0	0	0	0	0	NA	1	0	8	0	0	0	1	1	6	0	0	0	0	0	0	0	0	4	0	0	0	0	0	0	1	1	0	20	0	0	1	9	0
132	0	0	0	0	1	0	0	0	0	0	0	0	0	0	0	NA	0	0	0	0	0	0	0	0	0	0	0	0	0	0	0	0	0	4	0	0	0	0	0	0	2	0	0	8	0	0	1	9	0
133	0	0	0	0	0	0	0	0	0	0	0	1	0	0	0	1	1	0	8	0	0	0	0	0	8	0	0	4	0	0	0	1	1	4	0	0	0	0	0	0	2	1	0	17	0	3	1	9	1
134	0	0	0	0	0	0	1	0	0	0	0	0	0	0	0	NA	1	0	NA	NA	0	0	0	0	NA	0	0	NA	0	0	NA	0	0	NA	0	0	NA	NA	0	0	0	1	0	0	0	0	0	0	0
135	0	0	1	0	0	0	0	0	0	0	0	0	0	0	0	1	0	0	0	0	0	0	0	0	0	0	0	0	0	0	0	0	0	0	0	0	0	0	0	0	0	0	0	0	0	0	1	13	0
136	0	0	1	0	0	0	0	0	0	0	0	0	0	0	0	1	0	0	0	0	0	0	0	0	0	0	0	0	0	0	1	0	0	0	0	0	0	0	0	0	2	1	0	14	0	0	0	0	0
137	0	0	0	1	0	0	0	0	0	0	1	0	0	0	0	1	0	0	0	0	0	0	0	0	0	0	0	0	0	0	0	0	0	0	0	0	0	0	0	0	0	0	0	1	0	0	1	12	0
138	1	0	0	0	0	0	0	0	0	0	0	0	0	0	0	0	0	0	2	2	1	1	0	0	0	0	0	0	0	0	0	0	0	0	0	0	0	0	0	0	0	0	0	3	0	0	1	14	0
139	0	0	1	0	0	0	0	0	0	0	0	0	1	0	0	1	0	0	0	0	0	0	0	0	9	0	0	0	0	0	0	0	0	4	0	0	0	0	0	0	0	1	0	13	0	0	1	10	0
140	0	0	0	0	0	1	0	0	0	1	0	0	0	0	0	1	0	0	0	0	0	0	0	0	0	0	0	0	0	0	0	0	0	0	0	0	0	0	0	0	0	0	0	13	0	0	0	0	0
141	0	0	0	0	1	0	0	0	0	0	0	0	0	0	0	1	0	0	0	0	0	0	0	0	0	0	0	0	0	0	0	0	0	0	0	0	0	0	0	0	0	0	0	0	0	0	1	13	0
142	0	1	0	0	0	0	0	0	0	0	0	0	0	0	0	1	0	0	4	0	0	0	0	0	0	0	0	0	0	0	0	0	0	0	0	0	0	0	0	0	0	0	0	3	0	0	0	0	0
143	1	0	0	0	0	0	0	0	0	0	0	0	0	0	0	1	0	0	0	0	0	0	0	0	0	0	0	0	0	0	0	0	0	0	0	0	0	0	0	0	0	0	0	0	0	0	1	12	0
144	0	0	0	0	1	1	0	0	0	0	0	0	0	0	0	0	0	0	0	0	0	0	0	0	0	0	0	0	0	0	0	0	0	3	1	0	5	0	0	0	0	0	0	0	0	0	0	3	0
145	0	0	0	0	1	0	0	1	0	0	0	0	0	0	0	1	1	0	7	4	0	0	0	0	11	0	0	6	0	0	0	0	0	0	0	0	0	0	0	0	1	1	0	19	0	0	1	7	0
146	0	0	1	0	1	0	0	0	0	0	0	0	0	0	0	1	0	0	0	0	1	1	0	0	0	0	0	0	0	0	0	0	0	0	1	1	2	8	0	0	0	1	0	17	0	0	1	10	0
147	0	0	0	0	0	0	1	0	0	0	0	0	0	0	0	0	0	0	0	0	0	0	0	0	0	0	0	0	0	0	0	0	0	0	0	0	0	0	0	0	0	0	0	0	0	0	0	7	0
148	0	0	1	0	0	0	0	0	0	1	0	0	0	0	0	1	0	0	0	0	0	0	0	0	0	0	0	0	0	0	0	0	0	1	0	0	0	0	0	0	0	0	0	10	0	0	1	13	0
149	0	0	0	0	1	0	0	0	0	0	0	0	0	0	0	1	0	0	0	0	0	0	0	0	0	0	0	0	0	0	0	0	0	0	0	0	0	0	0	0	0	0	0	0	0	0	1	9	0
150	0	1	0	0	1	0	0	0	0	0	0	0	0	0	0	1	0	0	0	1	0	0	0	0	0	0	0	0	0	0	0	0	0	0	0	0	0	0	0	0	1	1	0	14	0	0	1	8	0
151	0	0	0	0	1	0	0	0	0	0	0	0	0	0	0	1	0	0	0	0	0	0	0	0	0	0	0	0	0	0	0	0	0	0	0	0	0	0	0	0	0	1	0	17	0	0	0	0	0
152	0	1	0	0	0	0	0	0	0	0	0	0	0	0	0	1	0	0	0	0	0	0	0	0	0	0	0	0	0	0	0	0	0	0	0	0	0	0	0	0	0	0	0	0	0	0	0	0	0
153	0	1	0	0	0	0	0	0	0	0	0	0	0	0	0	1	0	0	0	0	0	0	0	0	0	0	0	0	0	0	0	0	0	0	0	0	0	0	0	0	2	1	0	12	0	2	1	12	0
154	0	0	0	0	0	0	1	0	0	0	0	0	0	0	0	1	0	0	0	0	0	0	0	0	11	0	0	0	0	0	0	0	0	0	0	0	0	0	0	0	0	0	0	0	0	0	0	0	0
155	0	0	1	0	0	0	0	0	0	1	0	0	0	0	0	0	0	0	0	0	0	0	0	0	0	0	0	0	1	0	5	0	0	0	0	0	0	0	0	0	0	0	0	5	0	0	0	0	0
156	0	0	0	0	0	0	0	0	0	0	0	0	0	0	0	0	0	0	0	0	0	0	0	0	0	0	0	0	0	0	3	0	0	3	0	0	0	0	0	0	0	1	1	17	0	2	0	0	1
157	0	0	0	0	0	0	0	1	0	0	0	0	1	0	0	0	0	0	0	0	1	0	0	0	0	0	0	0	0	0	0	0	0	2	0	0	0	0	0	0	0	1	0	13	0	0	1	11	1
158	1	0	0	0	0	1	0	0	0	0	0	0	0	0	0	0	1	0	7	0	0	0	0	0	0	0	0	0	0	0	3	0	0	3	0	0	0	0	0	0	0	1	0	14	0	1	1	11	0
159	1	0	0	1	0	0	0	0	0	0	0	0	0	0	0	1	0	0	0	0	0	0	0	0	0	0	0	0	0	0	0	0	0	0	0	0	0	0	0	0	0	0	0	1	0	0	0	0	0
160	0	0	1	0	0	0	0	0	0	0	0	0	0	0	0	1	0	0	6	0	1	0	0	0	0	0	0	0	1	0	5	0	0	1	0	0	0	0	0	0	0	0	0	0	0	0	0	0	0
161	0	0	0	1	0	0	0	0	0	0	0	0	0	0	1	1	0	0	6	0	1	0	0	0	0	0	0	1	1	1	5	1	1	4	0	0	0	0	1	1	2	1	0	17	0	1	1	9	1
162	0	0	0	0	0	0	0	0	0	0	0	0	0	0	0	1	1	0	7	0	0	0	0	0	0	0	0	0	0	0	0	0	0	0	0	0	0	0	0	0	0	0	0	0	0	0	0	6	0
163	0	1	0	0	0	0	0	0	0	1	0	0	0	0	0	1	0	0	0	0	0	0	0	0	0	0	0	0	0	0	0	0	0	0	0	0	0	0	0	0	0	1	0	13	0	0	0	7	0
164	0	0	0	0	0	0	0	0	0	1	0	0	0	0	1	1	0	0	0	0	0	0	0	0	0	0	0	0	0	0	0	0	0	0	0	0	0	0	0	0	0	0	0	6	0	0	0	0	0
165	0	0	0	0	1	0	0	0	0	0	0	0	0	0	0	1	0	0	0	0	0	0	0	0	0	1	1	6	0	0	0	1	1	4	0	0	0	0	0	0	2	0	0	10	0	2	0	7	0
166	0	0	0	0	0	1	0	0	0	0	0	0	1	0	0	0	1	1	0	8	1	1	0	0	0	0	0	0	0	0	0	0	0	0	0	0	0	0	0	0	0	0	0	7	0	8	0	0	1
167	0	0	0	0	0	1	0	0	0	0	0	0	1	0	0	0	0	0	0	0	0	0	0	0	8	0	0	0	0	0	0	0	0	0	0	0	0	0	0	0	1	0	0	3	0	0	0	0	0
168	1	0	0	0	0	0	0	0	0	0	0	0	0	0	0	1	1	0	8	0	0	0	0	0	10	0	0	0	0	0	2	1	1	4	0	0	0	0	0	0	0	1	0	16	0	5	1	11	0
169	0	0	1	0	0	0	0	0	0	0	0	0	0	0	0	1	0	0	0	0	0	0	0	0	0	0	0	1	0	0	1	0	0	3	0	0	0	0	0	0	0	0	0	6	0	0	1	11	0
170	1	0	0	0	0	0	0	0	0	0	0	0	0	0	1	1	1	0	8	0	0	0	0	0	0	0	0	0	0	0	0	0	0	4	1	0	6	0	0	0	0	1	0	11	0	0	1	11	0
171	0	0	1	0	0	0	0	0	0	0	0	0	1	0	1	1	0	0	3	0	0	0	0	0	0	0	0	0	0	0	0	0	0	0	0	0	0	0	0	0	0	0	0	6	0	0	1	9	0
172	0	0	0	0	0	0	1	0	0	1	0	0	0	0	0	1	0	0	0	0	0	0	0	0	0	0	0	0	0	0	0	1	1	4	0	0	0	0	0	0	0	0	0	0	0	0	1	10	0
173	1	0	0	0	0	0	0	0	0	0	0	0	0	0	0	0	0	0	0	0	0	0	0	0	6	0	0	0	1	1	5	0	0	0	1	1	0	8	0	0	0	0	0	6	0	0	0	9	0
174	0	0	0	0	0	0	1	0	0	0	0	0	0	0	0	1	0	0	0	0	0	0	0	0	0	0	0	0	1	1	2	0	0	0	0	0	0	0	0	0	0	0	0	0	0	6	0	5	0
175	0	1	0	0	0	0	0	0	0	0	0	0	0	0	0	1	0	0	NA	NA	0	0	0	0	NA	0	0	NA	0	0	NA	0	0	NA	0	0	NA	NA	0	0	NA	0	0	NA	0	0	0	0	0
176	0	0	0	0	1	0	0	0	0	0	0	0	0	0	0	0	1	0	0	0	1	0	0	0	6	0	0	0	0	0	0	0	0	0	0	0	0	0	0	0	0	1	0	9	0	0	0	0	0
177	0	0	0	0	0	1	1	0	0	0	0	0	0	0	0	0	0	0	0	0	0	0	0	0	8	0	0	0	0	0	2	0	0	0	0	0	0	0	0	0	0	1	0	17	0	0	1	10	0
178	0	1	0	0	1	1	0	0	0	0	0	0	1	0	1	1	0	0	0	0	1	0	0	0	5	0	0	0	1	0	5	0	0	1	0	0	0	0	0	0	0	0	0	4	0	0	1	12	0
179	0	0	0	0	0	0	1	0	0	0	0	0	0	0	0	0	0	0	0	0	0	0	0	0	0	0	0	0	1	1	5	0	0	2	0	0	0	0	0	0	0	0	0	0	0	0	0	0	0
180	0	0	0	0	0	0	1	0	0	0	0	0	0	0	0	0	1	0	6	0	0	0	0	0	0	0	0	0	0	0	0	0	0	4	0	0	0	0	0	0	0	0	0	0	0	0	0	0	0
181	0	0	0	0	0	0	0	0	0	0	0	0	0	0	0	1	1	0	7	0	0	0	0	0	0	0	0	1	1	0	5	0	0	0	0	0	0	0	0	0	2	1	0	11	0	3	0	0	0
182	0	0	0	0	0	0	1	0	0	0	0	0	0	0	0	0	1	0	7	0	0	0	0	0	4	0	0	2	0	0	0	0	0	0	0	0	0	0	0	0	0	1	0	13	0	0	0	0	0
183	NA	NA	NA	NA	NA	NA	NA	NA	NA	NA	NA	NA	NA	NA	NA	1	0	0	0	0	0	0	0	0	0	0	0	0	0	0	0	0	0	0	0	0	0	0	0	0	0	0	0	0	0	0	0	7	0
184	1	0	0	0	0	1	0	0	0	0	0	0	0	0	0	0	0	0	0	0	0	0	0	0	3	0	0	0	0	0	0	0	0	0	0	0	0	0	0	0	0	0	0	0	0	0	0	0	0
185	0	0	0	0	0	0	1	0	0	0	0	0	0	0	0	0	1	0	8	0	1	0	0	0	7	0	0	0	1	1	5	0	0	0	0	0	0	0	0	0	0	0	0	8	0	0	0	0	0
186	0	0	0	0	0	0	0	0	0	0	0	1	0	0	0	0	0	0	0	0	0	0	0	0	0	0	0	0	0	0	0	0	0	0	0	0	0	0	0	0	0	0	0	5	0	0	0	0	0
187	1	0	0	1	0	0	0	0	0	0	0	0	0	0	0	0	1	0	8	0	0	0	0	0	0	0	0	0	1	0	5	0	0	0	0	0	0	0	0	0	0	1	0	15	0	0	0	0	0
188	0	1	0	0	1	0	0	0	0	0	0	0	0	0	0	0	0	0	0	0	0	0	0	0	0	0	0	0	1	0	5	0	0	0	0	0	0	0	0	0	0	0	0	4	0	3	0	5	0
189	0	0	1	0	0	0	0	0	0	0	0	0	0	0	0	1	0	0	0	0	0	0	0	0	0	0	0	0	0	0	1	0	0	4	1	0	6	0	0	0	0	1	0	13	0	0	0	0	0
190	0	1	0	0	0	0	0	0	0	0	0	0	0	0	0	1	1	1	0	8	1	1	0	0	0	0	0	4	0	0	0	0	0	0	0	0	0	0	0	0	1	0	0	5	0	0	1	13	0
191	0	1	0	1	0	0	0	1	0	0	1	0	0	0	0	1	0	0	0	0	0	0	0	0	0	0	0	0	0	0	0	0	0	0	0	0	0	0	0	0	0	0	0	5	0	0	0	0	0
192	0	1	0	0	0	1	0	1	0	0	0	0	0	0	0	1	0	0	0	0	0	0	0	0	0	0	0	0	0	0	0	0	0	0	0	0	0	0	0	0	0	0	0	0	0	0	1	10	0
193	0	0	0	0	0	0	0	0	1	0	0	0	0	0	0	1	0	0	0	0	0	0	0	0	8	0	0	0	0	0	0	0	0	3	0	0	0	0	0	0	0	1	0	7	0	0	1	10	0
194	0	0	0	0	0	0	0	0	0	0	1	0	0	0	0	0	1	1	0	6	1	1	0	0	13	0	0	0	1	1	5	1	1	4	1	1	0	6	0	0	4	0	0	12	0	3	0	8	1
195	0	0	1	0	0	0	0	0	0	0	0	0	0	0	0	0	1	0	7	0	1	0	0	0	0	0	0	0	1	0	5	0	0	0	1	0	5	0	0	0	0	0	0	5	0	0	0	0	0
196	0	0	0	0	0	0	1	0	0	0	0	0	0	0	0	0	0	0	6	0	1	0	0	0	0	0	0	0	0	0	3	0	0	0	0	0	0	0	0	0	0	0	0	0	0	0	1	10	0
197	0	0	0	0	1	0	0	0	0	0	0	0	0	0	0	1	0	0	0	0	0	0	0	0	0	0	0	0	0	0	0	0	0	3	0	0	0	0	0	0	0	0	0	0	0	0	1	12	0
198	0	0	0	0	0	0	1	0	0	1	0	0	0	0	0	1	1	0	6	0	0	0	0	0	9	0	0	0	0	0	0	1	1	4	0	0	0	0	0	0	0	0	0	0	0	0	1	9	0
199	0	0	0	0	1	0	0	0	0	0	0	0	0	0	0	1	1	0	5	0	0	0	0	0	0	0	0	0	0	0	0	0	0	0	0	0	0	0	0	0	0	0	0	5	0	1	1	11	0
200	0	0	0	0	1	0	0	1	0	0	0	0	0	0	0	1	1	0	6	0	0	0	0	0	4	0	0	1	0	0	0	0	0	0	0	0	0	0	0	0	0	1	0	16	0	0	0	0	0
201	0	0	0	0	0	0	1	0	0	0	0	0	0	0	0	1	0	0	0	0	0	0	0	0	0	0	0	0	1	0	5	0	0	2	0	0	0	0	0	0	0	0	0	0	0	0	0	0	0
202	0	0	0	1	0	0	0	0	0	1	0	0	0	0	0	1	0	0	0	0	0	0	0	0	0	0	0	0	0	0	0	0	0	4	0	0	0	0	0	0	0	0	0	0	0	0	1	12	0
203	0	0	0	0	0	0	0	1	0	0	0	0	1	0	0	0	1	1	0	5	0	0	0	0	0	0	0	0	0	0	0	0	0	0	0	0	0	0	0	0	0	1	0	17	0	0	0	0	0
204	0	0	1	0	0	0	0	0	0	0	0	0	0	0	0	1	0	0	0	0	0	0	0	0	0	0	0	0	0	0	5	0	0	4	0	0	0	0	1	1	4	1	0	9	0	0	1	11	0
205	0	0	0	0	0	0	1	0	0	0	0	0	0	0	0	0	0	0	0	0	0	0	0	0	0	0	0	0	0	0	0	0	0	0	0	0	0	0	0	0	0	0	0	1	0	0	0	0	0
206	0	0	0	0	1	0	0	1	0	0	0	0	0	0	0	0	1	1	0	5	0	0	0	0	9	0	0	0	1	1	5	0	0	3	0	0	0	0	0	0	0	0	0	10	0	0	1	8	0
207	0	0	0	1	0	0	0	0	0	0	0	0	0	0	1	0	0	0	0	0	0	0	0	0	10	1	1	7	0	0	0	1	1	4	0	0	0	0	0	0	0	0	0	9	0	0	0	0	0
208	0	0	1	0	0	0	0	0	0	0	0	0	0	0	0	1	0	0	0	0	0	0	0	0	7	0	0	0	0	0	0	0	0	0	0	0	0	0	0	0	0	0	0	3	0	0	1	12	0
209	0	0	0	0	0	0	1	0	0	0	0	0	0	0	0	1	0	0	0	0	0	0	0	0	0	0	0	0	0	0	0	0	0	0	0	0	0	0	0	0	0	0	0	7	0	0	1	6	0
210	0	0	1	0	0	0	0	0	0	0	0	0	0	0	0	1	1	1	0	7	0	0	0	0	9	0	0	1	0	0	0	0	0	0	0	0	0	0	0	0	0	0	0	0	0	0	0	0	0
211	0	0	0	0	0	0	1	0	0	0	0	0	0	0	0	0	1	0	5	0	0	0	0	0	0	0	0	1	0	0	1	0	0	0	0	0	0	0	0	0	1	0	0	2	0	0	0	0	0
212	0	0	1	0	0	1	0	1	0	0	0	0	0	0	0	0	0	0	0	0	0	0	0	0	0	0	0	0	0	0	0	0	0	0	0	0	0	0	0	0	0	0	0	0	0	0	0	0	0
213	0	0	0	0	1	0	0	0	0	0	0	0	0	0	0	1	0	0	0	0	0	0	0	0	0	0	0	0	0	0	0	0	0	0	0	0	0	0	0	0	0	1	0	12	0	0	0	6	0
214	0	0	0	1	1	0	0	0	0	0	0	0	0	0	0	0	1	0	6	0	0	0	0	0	6	0	0	2	0	0	2	0	0	1	1	0	7	0	0	0	2	0	0	2	0	0	0	0	0
215	0	0	0	1	0	0	0	0	0	0	0	0	0	0	0	1	0	0	0	0	0	0	0	0	0	0	0	0	0	0	0	0	0	0	0	0	0	0	0	0	0	1	0	14	0	0	1	9	0
216	0	0	1	0	0	1	0	0	0	1	0	0	0	0	0	0	0	0	0	0	0	0	0	0	0	0	0	0	0	0	0	0	0	0	0	0	0	0	0	0	0	0	0	0	0	0	0	0	0
217	0	0	0	1	0	0	0	0	0	0	0	0	0	0	0	1	0	0	0	0	0	0	0	0	0	0	0	0	0	0	0	0	0	0	0	0	0	0	0	0	0	0	0	0	0	0	0	0	0
218	0	0	1	0	0	1	0	0	0	0	0	0	0	0	0	1	0	0	3	4	0	0	0	0	0	0	0	2	0	0	2	0	0	0	1	1	0	6	0	1	4	1	0	11	0	5	1	11	1
219	0	0	0	0	0	0	1	0	0	0	0	0	0	0	0	0	1	0	5	0	0	0	0	0	0	0	0	0	1	0	5	0	0	0	0	0	0	0	0	0	0	0	0	0	0	0	0	0	0
220	1	1	0	0	0	1	0	0	0	0	1	0	0	0	0	1	0	0	0	0	1	0	0	0	0	0	0	0	0	0	0	0	0	0	0	0	0	0	0	0	0	0	0	6	0	0	1	13	1
221	0	0	0	0	0	0	1	0	0	0	1	0	0	0	0	0	0	0	0	0	0	0	0	0	0	0	0	0	0	0	3	0	0	0	0	0	0	0	0	0	0	0	0	6	1	8	0	0	1
222	0	0	0	0	0	0	1	0	0	0	0	0	0	0	0	0	0	0	0	0	0	0	0	0	0	0	0	0	0	0	0	0	0	0	0	0	0	0	0	0	0	0	0	0	0	0	0	0	0
223	0	0	0	0	1	0	0	0	0	0	0	0	0	0	0	1	1	0	7	0	1	0	0	0	0	0	0	0	0	0	0	0	0	0	0	0	0	0	0	0	0	1	0	13	0	0	1	11	0
224	0	0	0	1	0	0	0	0	0	0	0	0	1	0	0	1	1	0	6	0	0	0	0	0	0	0	0	0	0	0	2	0	0	0	0	0	0	0	0	0	0	0	0	5	0	0	1	9	0
225	0	0	1	0	0	0	0	0	0	0	0	0	0	0	0	1	0	0	0	0	0	0	0	0	0	0	0	0	1	0	5	0	0	0	0	0	0	0	0	0	0	0	0	7	0	0	1	12	0
226	0	0	0	0	0	0	1	0	0	0	0	0	0	0	0	0	1	0	8	0	0	0	0	0	0	0	0	0	0	0	0	0	0	0	0	0	0	0	0	0	2	0	0	4	0	6	0	0	0
227	0	0	1	0	0	1	0	0	0	1	0	0	0	0	0	0	0	0	0	0	0	0	0	0	7	0	0	0	0	0	0	0	0	3	0	0	0	0	0	0	0	0	0	6	0	0	1	11	0
228	0	0	0	0	0	0	1	0	0	0	0	0	0	0	0	1	1	0	8	0	1	1	0	0	0	0	0	2	0	0	2	1	0	4	0	0	0	0	0	0	1	1	0	18	0	2	1	10	1
229	0	0	0	0	0	0	0	1	0	0	0	0	0	0	0	1	0	0	0	0	0	0	0	0	0	0	0	0	0	0	0	0	0	0	0	0	0	0	0	0	2	1	0	9	0	0	0	0	0
230	0	0	0	0	0	0	1	0	0	0	0	0	0	0	0	0	0	0	0	0	0	0	0	0	6	0	0	0	0	0	2	1	0	4	0	0	0	0	0	0	0	0	0	1	0	0	1	8	0
231	0	0	0	0	1	1	0	0	0	0	0	0	0	0	0	0	1	0	6	0	0	0	0	0	0	0	0	0	0	0	0	0	0	0	0	0	0	0	0	0	0	0	0	3	0	0	0	0	0
232	0	0	1	0	0	0	0	0	0	0	0	0	1	0	0	1	0	0	1	0	0	0	0	0	0	0	0	0	0	0	0	0	0	4	0	0	0	0	0	0	0	1	0	14	0	0	1	13	0
233	0	0	1	0	0	0	0	0	0	1	0	0	0	0	0	0	1	0	6	0	0	0	0	0	0	0	0	0	0	0	4	0	0	0	0	0	0	2	0	0	0	0	0	2	0	0	0	0	0
234	0	0	1	0	1	0	0	1	0	1	0	0	0	0	0	0	1	0	6	0	0	0	0	0	12	0	0	0	1	1	5	1	0	4	0	0	0	0	1	0	0	1	0	11	1	9	1	11	0
235	0	1	0	0	0	0	0	0	0	0	0	0	0	0	0	1	0	0	NA	NA	0	0	0	0	NA	0	0	NA	0	0	NA	0	0	NA	0	0	NA	NA	0	0	NA	0	0	NA	0	0	0	0	0
236	1	0	0	0	0	0	0	0	0	0	0	0	0	0	0	1	0	0	0	0	0	0	0	0	0	0	0	0	0	0	0	0	0	3	0	0	0	0	0	0	1	0	0	5	0	0	1	14	0
237	1	1	0	0	0	0	0	0	1	0	0	0	1	0	0	1	0	0	0	0	0	0	0	0	0	0	0	0	0	0	0	1	1	4	0	0	0	0	0	0	2	0	0	0	0	0	1	10	0
238	0	0	0	0	1	0	0	0	0	0	0	0	0	0	0	1	0	0	0	0	0	0	0	0	0	0	0	0	0	0	0	0	0	0	0	0	0	0	0	0	0	1	0	15	0	0	1	11	0
239	0	0	0	0	0	0	0	0	0	0	0	0	0	0	1	0	0	0	0	0	0	0	0	0	0	0	0	0	0	0	0	0	0	4	0	0	0	0	0	0	0	0	0	0	0	0	0	4	0
240	0	0	1	0	0	1	0	0	0	0	0	0	0	0	0	1	1	0	9	0	0	0	0	0	0	0	0	1	0	0	0	0	0	0	0	0	0	0	0	0	0	0	0	7	0	0	1	10	0
241	0	0	0	0	0	0	0	1	0	0	0	0	0	0	0	1	1	0	7	0	1	1	1	0	7	0	0	3	1	0	5	0	0	4	0	0	0	0	0	0	0	1	0	10	0	7	0	0	1
242	1	0	0	0	0	1	0	0	0	1	1	0	0	0	0	1	0	0	0	0	0	0	0	0	0	0	0	0	0	0	0	1	1	0	0	0	0	0	0	0	0	0	0	7	0	0	1	10	0
243	0	0	0	0	0	0	0	0	0	0	0	0	0	0	1	0	0	0	0	0	0	0	0	0	0	0	0	0	0	0	0	0	0	0	0	0	0	0	0	0	0	1	0	17	0	0	0	0	0
244	1	0	0	0	0	0	0	0	0	0	0	0	0	0	0	1	1	0	7	4	0	0	0	0	0	0	0	0	0	0	0	0	0	0	0	0	0	0	0	0	0	1	0	10	0	0	0	0	0
245	0	0	0	0	0	1	0	1	0	0	0	0	1	0	0	1	1	0	8	0	1	1	0	0	8	0	0	4	0	0	2	0	0	0	0	0	0	0	0	0	0	1	0	7	0	0	1	11	0
246	1	1	0	0	0	0	0	0	0	0	0	0	0	0	0	1	0	0	2	0	0	0	0	0	0	0	0	0	0	0	0	0	0	0	0	0	0	0	0	0	0	0	0	0	0	0	0	0	0
247	0	0	1	0	0	0	0	0	0	0	0	0	0	0	0	0	0	0	0	0	0	0	0	0	0	0	0	0	0	0	0	0	0	0	0	0	0	0	0	0	0	0	0	2	0	0	0	0	0
248	0	0	1	0	0	0	0	0	0	0	0	0	0	0	0	1	0	0	0	0	0	0	0	0	0	0	0	0	0	0	0	0	0	0	0	0	0	0	0	0	0	0	0	3	0	0	1	12	0
249	0	0	0	0	0	0	1	0	0	0	0	0	0	0	0	0	1	0	8	4	1	1	0	0	0	0	0	0	0	0	0	0	0	0	0	0	0	0	0	0	0	0	0	0	0	0	0	0	0
250	0	0	0	0	1	0	0	0	0	0	0	0	0	0	0	1	0	0	0	0	0	0	0	0	0	0	0	0	0	0	0	0	0	0	0	0	0	0	0	0	0	0	0	2	0	0	0	0	0
251	0	0	0	0	0	1	0	0	0	0	0	0	0	0	0	1	1	0	8	0	1	0	0	0	0	0	0	0	0	0	0	0	0	2	0	0	0	0	0	0	2	0	0	9	0	0	1	10	0
252	0	0	0	1	0	0	0	0	0	0	0	0	0	0	0	1	0	0	0	0	0	0	0	0	0	0	0	0	0	0	4	0	0	0	0	0	0	0	0	0	0	1	0	14	0	0	0	0	0
253	1	0	0	0	0	0	0	0	0	0	0	0	0	0	0	0	1	0	0	6	0	0	0	0	10	0	0	0	0	0	0	0	0	0	0	0	0	0	0	0	0	0	0	6	0	0	1	14	0
254	0	0	0	0	0	0	1	0	0	0	0	0	0	0	0	1	1	0	0	5	0	0	0	0	0	0	0	0	0	0	0	0	0	0	0	0	0	0	0	0	0	0	0	7	0	0	0	7	0
255	0	0	1	0	0	0	0	0	0	0	0	0	0	0	0	1	0	0	0	0	0	0	0	0	0	0	0	0	0	0	0	0	0	0	0	0	0	0	0	0	0	1	0	11	0	0	1	14	0
256	0	0	0	0	0	1	0	0	0	0	0	0	0	0	0	0	0	0	6	0	0	0	0	0	5	0	0	0	0	0	0	0	0	0	0	0	0	0	0	0	0	1	0	16	0	1	1	9	0
257	0	0	1	0	0	0	0	1	0	1	0	0	0	0	0	0	0	0	0	0	0	0	0	0	0	0	0	0	0	0	0	0	0	0	0	0	0	0	0	0	0	1	0	11	0	0	0	0	0
258	1	0	0	0	0	0	0	0	0	1	0	0	0	0	0	1	1	0	5	0	0	0	0	0	6	0	0	0	0	0	0	0	0	0	0	0	0	0	0	0	0	0	0	5	0	0	1	12	0
259	1	0	0	1	0	0	0	0	0	1	0	0	1	0	1	1	1	0	7	0	0	0	0	0	10	0	0	0	0	0	0	0	0	0	0	0	0	0	0	0	0	0	0	0	0	0	1	14	0
260	0	0	0	0	0	0	1	0	0	0	0	0	0	0	0	0	0	0	NA	NA	0	0	0	0	NA	0	0	NA	0	0	NA	0	0	NA	0	0	NA	NA	0	0	NA	0	0	NA	0	0	0	0	0
261	1	1	0	0	1	1	0	0	0	0	0	0	0	0	0	0	0	0	0	0	0	0	0	0	0	0	0	0	0	0	0	0	0	0	0	0	0	0	0	0	0	0	0	2	0	0	0	0	0
262	0	0	0	0	0	0	0	1	0	0	0	0	0	0	0	1	1	0	6	0	0	0	0	0	0	0	0	0	0	0	0	0	0	0	0	0	0	0	0	0	0	0	0	0	0	5	0	0	0
263	0	0	0	0	0	0	1	0	0	0	0	0	0	0	0	0	0	0	3	0	0	0	0	0	0	0	0	1	1	0	5	0	0	4	0	0	0	0	0	0	0	0	0	4	0	0	0	0	0
264	0	0	0	0	0	0	1	0	0	0	0	0	1	0	0	0	0	0	0	0	0	0	0	0	0	0	0	0	0	0	1	0	0	0	0	0	0	0	0	0	0	1	0	9	1	12	0	0	0
265	0	0	1	0	0	0	0	0	0	0	0	0	1	0	0	1	1	0	9	0	0	0	0	0	0	0	0	1	0	0	0	0	0	0	0	0	1	1	0	0	0	1	1	14	0	0	1	12	0
266	0	0	0	0	1	1	0	0	0	0	0	0	0	0	0	1	0	0	1	0	0	0	0	0	0	0	0	0	0	0	0	0	0	0	0	0	0	0	0	0	0	0	0	0	0	0	1	12	0
267	1	0	0	0	0	0	0	0	0	0	0	0	0	0	0	1	0	0	0	0	0	0	0	0	0	0	0	0	0	0	0	0	0	0	0	0	0	0	0	0	0	1	0	10	0	0	1	12	0
268	0	0	1	0	0	0	0	0	0	0	0	0	0	0	1	1	1	0	7	0	0	0	0	0	0	0	0	0	0	0	0	0	0	0	0	0	0	0	0	0	0	1	0	10	0	0	1	14	0
269	0	1	0	0	0	0	0	0	0	0	0	0	0	0	0	1	0	0	0	0	0	0	0	0	0	0	0	0	0	0	0	0	0	0	0	0	0	0	0	0	0	0	0	2	0	0	1	14	0
270	1	1	0	0	1	1	0	0	0	0	0	0	0	0	0	1	0	0	0	0	0	0	0	0	0	0	0	0	0	0	0	0	0	0	0	0	0	0	0	0	0	0	0	7	0	0	1	6	0
271	0	0	1	0	0	0	0	0	0	0	0	0	0	0	0	1	1	0	7	0	0	0	0	0	9	0	0	0	0	0	0	0	0	0	0	0	0	0	0	0	0	1	0	13	0	0	1	14	0
272	1	0	0	0	0	0	0	0	0	0	0	0	0	0	0	1	0	0	0	0	0	0	0	0	10	1	1	9	0	0	0	0	0	0	0	0	0	0	0	0	0	1	1	14	0	0	0	0	0
273	1	0	1	0	0	1	0	1	0	0	0	0	0	0	0	1	0	0	0	0	0	0	0	0	8	0	0	0	0	0	0	0	0	2	0	0	0	0	1	1	4	0	0	2	0	5	1	8	0
274	0	0	1	0	0	0	0	0	0	0	0	0	0	0	0	0	0	0	0	0	0	0	0	0	0	0	0	0	0	0	0	0	0	0	0	0	0	0	0	0	0	0	0	0	0	0	0	0	0
275	0	0	0	0	0	0	1	0	0	0	0	0	0	0	0	1	0	0	3	0	0	0	0	0	0	0	0	0	0	0	4	0	0	0	0	0	0	0	0	0	0	0	0	3	0	0	1	11	1
276	0	0	0	1	0	0	0	0	0	1	0	0	1	0	0	1	0	0	5	0	0	0	0	0	5	0	0	0	0	0	4	0	0	0	0	0	0	0	0	0	0	1	0	0	0	0	1	12	0
277	0	0	0	0	0	0	0	1	0	1	0	0	0	0	0	1	1	0	9	0	0	0	0	0	0	0	0	0	0	0	0	0	0	0	0	0	0	0	0	0	0	0	0	0	0	6	0	0	0
278	0	0	0	1	0	0	1	0	0	0	1	0	0	0	0	0	1	0	8	0	0	0	0	0	0	0	0	0	0	0	0	0	0	0	1	0	6	0	0	0	0	0	0	8	1	12	1	12	1
279	0	0	0	0	0	1	0	0	0	0	0	0	0	0	0	1	0	0	0	0	0	0	0	0	0	0	0	0	0	0	2	0	0	2	0	0	0	0	0	0	0	0	0	0	0	0	0	6	0
280	1	1	0	0	0	1	1	0	0	0	0	0	0	0	0	0	1	0	6	0	0	0	0	0	0	0	0	0	0	0	0	0	0	0	0	0	0	0	0	0	0	1	0	12	0	0	0	0	0
281	0	0	1	0	0	0	0	0	0	0	0	0	0	0	0	1	0	0	0	0	0	0	0	0	0	0	0	0	0	0	0	0	0	0	0	0	0	0	0	0	0	0	0	0	0	0	0	0	0
282	0	0	0	0	0	0	0	1	0	0	0	0	0	0	0	1	1	0	9	0	1	1	0	0	0	0	0	1	0	0	0	0	0	0	0	0	0	0	0	0	0	1	0	10	0	0	1	7	0
283	0	0	0	0	0	0	1	0	0	0	0	0	0	0	0	0	0	0	0	0	0	0	0	0	0	0	0	0	0	0	4	1	0	4	0	0	0	0	0	0	0	0	0	5	1	11	0	0	1
284	0	0	0	0	0	0	1	0	0	0	0	0	0	0	0	1	1	0	8	0	1	0	0	0	7	0	0	0	0	0	0	0	0	4	0	0	0	0	0	0	0	1	0	16	0	3	1	10	0
285	0	0	0	0	0	0	1	0	0	0	0	0	0	0	0	0	0	0	2	0	0	0	0	0	0	0	0	0	0	0	0	0	0	0	0	0	0	0	0	0	0	0	0	1	0	0	0	0	0
286	1	0	0	0	0	0	0	0	0	1	0	0	0	0	0	0	0	0	0	0	0	0	0	0	0	0	0	0	0	0	0	0	0	0	0	0	0	0	0	0	0	0	0	0	0	0	0	0	0
287	1	1	0	0	1	1	0	1	0	0	0	0	0	0	0	0	0	0	0	0	0	0	0	0	0	0	0	0	0	0	0	0	0	0	0	0	0	0	0	0	0	0	0	5	0	0	1	13	0
288	1	0	0	0	0	0	0	0	0	0	0	0	0	0	0	0	1	0	5	0	0	0	0	0	0	0	0	3	0	0	0	0	0	0	0	0	0	0	0	0	0	0	0	7	0	2	0	0	1
289	0	1	0	0	0	1	0	0	0	0	0	0	0	0	0	1	0	0	0	0	0	0	0	0	0	0	0	0	0	0	0	0	0	0	0	0	0	0	0	0	0	0	0	5	0	0	1	10	0
290	0	0	0	1	0	0	0	1	0	0	0	0	0	0	0	0	0	0	2	0	0	0	0	0	0	0	0	0	0	0	0	0	0	0	0	0	0	0	0	0	0	0	0	8	0	0	1	13	1
291	0	0	0	0	0	0	0	0	0	0	0	0	0	0	1	1	1	1	0	5	0	0	0	0	4	0	0	0	0	0	0	0	0	3	0	0	0	0	0	0	0	0	0	0	0	0	1	13	0
292	1	0	1	0	0	1	0	0	0	1	0	0	0	0	0	0	0	0	0	0	0	0	0	0	0	0	0	0	0	0	0	0	0	4	0	0	0	0	0	0	0	0	0	3	0	0	0	0	0
293	0	0	0	0	0	1	0	1	0	0	0	0	0	0	0	1	0	0	0	0	0	0	0	0	0	0	0	0	0	0	0	0	0	0	0	0	0	0	0	0	0	1	0	12	0	0	1	12	0
294	0	0	0	0	0	0	1	0	0	0	0	0	0	0	0	0	1	0	7	0	0	0	0	0	0	0	0	0	0	0	0	0	0	0	0	0	0	0	0	0	0	1	0	9	0	0	1	7	0
295	0	0	1	0	1	0	0	0	0	0	0	0	0	0	0	1	0	0	0	0	0	0	0	0	0	0	0	0	0	0	0	0	0	4	0	0	0	0	0	0	0	0	0	2	0	0	1	7	0
296	0	0	0	0	0	0	0	0	0	0	0	0	0	0	1	1	0	0	6	0	0	0	0	0	3	0	0	1	0	0	4	0	0	0	0	0	0	0	0	0	0	0	0	1	0	0	1	12	0
297	0	0	0	0	0	0	1	0	0	0	0	0	0	0	0	0	1	0	0	0	0	0	0	0	0	0	0	0	0	0	0	0	0	4	0	0	0	0	0	0	0	0	0	0	0	0	0	0	0
298	0	0	0	1	0	0	0	0	0	0	0	0	0	0	1	1	0	0	0	0	0	0	0	0	0	0	0	1	0	0	0	0	0	0	0	0	0	0	0	0	0	0	0	0	0	0	0	0	0
299	0	0	0	0	0	0	1	0	0	0	0	0	0	0	0	0	0	0	6	0	0	0	0	0	4	0	0	0	0	0	0	0	0	0	0	0	0	0	0	0	0	0	0	3	0	2	0	0	0
300	0	0	0	0	0	0	1	0	0	0	0	0	0	0	0	1	0	0	2	0	0	0	0	0	0	0	0	0	0	0	0	0	0	0	0	0	0	0	0	0	0	0	0	0	0	0	0	0	0
301	0	0	1	0	1	0	0	0	0	0	0	0	0	0	0	1	0	0	6	0	0	0	0	0	0	0	0	0	0	0	0	0	0	0	0	0	0	0	0	0	0	0	0	0	1	11	0	0	0
302	0	0	0	0	0	0	0	0	0	0	0	0	0	0	0	1	0	0	0	0	0	0	1	0	9	0	0	3	0	0	0	1	1	4	0	0	0	0	0	0	0	1	0	6	1	9	1	10	0
303	1	0	0	0	0	0	0	0	0	0	0	0	0	0	0	1	0	0	0	0	0	0	0	0	0	0	0	0	0	0	0	0	0	0	0	0	0	0	0	0	0	0	0	7	0	0	1	10	0
304	0	0	0	0	0	0	1	0	0	0	0	0	0	0	0	0	0	0	0	0	0	0	0	0	0	0	0	0	0	0	0	0	0	0	0	0	0	0	0	0	0	0	0	4	0	0	0	0	0
305	0	0	1	0	0	0	0	0	0	0	0	0	0	0	0	1	1	0	5	0	0	0	0	0	0	0	0	0	0	0	0	0	0	0	0	0	0	0	0	0	0	1	0	11	0	0	1	11	0
306	0	0	0	0	0	1	0	1	0	1	0	0	0	0	0	1	0	0	0	0	0	0	0	0	0	0	0	0	0	0	0	0	0	0	0	0	0	0	0	0	0	0	0	2	0	0	1	14	0
307	0	0	0	0	0	0	1	0	0	0	0	0	0	0	0	0	1	0	6	0	0	0	0	0	0	0	0	0	0	0	0	0	0	0	0	0	0	0	0	0	0	0	0	7	0	0	1	12	0
308	0	0	0	0	0	0	1	0	0	0	0	0	0	0	0	0	0	0	0	0	0	0	0	0	0	0	0	0	0	0	0	0	0	0	0	0	0	0	0	0	0	0	0	0	0	0	0	0	0
309	0	0	0	0	0	0	1	0	0	0	0	0	0	0	0	0	1	0	6	0	0	0	0	0	0	0	0	0	0	0	0	0	0	0	0	0	0	0	0	0	0	0	0	0	0	0	0	0	0
310	0	0	0	0	0	0	1	0	0	0	0	0	0	0	0	0	1	0	5	0	1	1	0	0	0	0	0	0	0	0	3	0	0	0	0	0	0	0	1	1	2	1	0	0	0	0	1	9	0
311	0	1	0	0	1	0	0	0	0	0	0	0	0	0	0	1	0	0	1	0	0	0	0	0	0	0	0	0	0	0	0	0	0	0	0	0	0	0	0	0	2	1	0	12	0	0	1	13	0
312	0	0	0	0	0	0	0	0	0	0	0	0	0	0	1	1	0	0	5	0	0	0	0	0	0	0	0	0	0	0	0	0	0	0	0	0	0	0	0	0	0	1	0	14	0	0	1	6	0
313	0	0	0	0	0	0	1	0	0	0	0	0	0	0	0	0	0	0	5	0	0	0	0	0	4	0	0	0	0	0	4	0	0	0	0	0	0	0	0	0	0	0	0	0	0	3	0	0	0
314	0	0	1	0	0	0	0	0	0	0	0	0	0	0	0	1	0	0	6	0	0	0	0	0	0	0	0	0	0	0	0	0	0	0	0	0	0	0	0	0	0	0	0	4	0	0	0	0	0
315	0	0	0	1	0	0	0	0	0	0	0	0	0	0	0	1	0	0	0	4	0	0	0	0	0	0	0	0	1	1	6	1	1	3	0	0	0	0	0	0	0	1	0	11	0	0	1	14	0
316	0	0	0	0	0	0	1	0	0	0	0	0	0	0	0	1	1	0	8	6	0	0	0	0	0	0	0	0	0	0	0	0	0	0	0	0	0	0	0	0	2	0	0	0	0	7	0	0	0
317	0	0	0	0	0	0	1	0	0	0	0	0	0	0	0	0	1	1	5	0	0	0	0	0	11	0	0	0	0	0	3	0	0	0	0	0	0	0	0	0	0	1	0	11	1	12	0	0	1
318	0	0	0	0	0	0	1	0	0	0	0	0	0	0	0	0	0	0	0	0	0	0	0	0	6	0	0	0	0	0	0	0	0	0	0	0	0	0	0	0	0	0	0	0	0	0	0	0	0
319	0	0	0	0	0	0	1	0	0	0	0	0	0	0	0	0	0	0	0	0	0	0	0	0	0	0	0	0	0	0	0	0	0	0	0	0	0	0	0	0	0	0	0	0	0	0	0	0	0
320	0	0	0	0	1	0	0	1	0	0	0	0	0	0	0	0	0	0	0	0	0	0	0	0	0	0	0	0	0	0	0	0	0	0	0	0	0	0	0	0	0	0	0	9	0	0	1	10	0
321	0	0	0	1	0	0	0	0	0	0	0	0	0	0	0	1	0	0	0	0	0	0	0	0	0	0	0	0	0	0	1	0	0	5	0	0	0	0	0	0	0	0	0	0	0	0	1	8	0
322	1	1	0	0	0	0	0	0	0	0	0	0	0	0	0	1	0	0	5	0	0	0	0	0	0	0	0	0	0	0	3	0	0	0	0	0	0	0	0	0	0	1	0	16	0	0	1	8	0
323	0	0	1	0	0	0	0	0	0	0	0	0	0	0	0	1	0	0	0	0	0	0	0	0	0	0	0	0	0	0	0	0	0	3	0	0	0	0	0	0	0	0	0	0	0	0	0	0	0
324	NA	NA	NA	NA	NA	NA	NA	NA	NA	NA	NA	NA	NA	NA	NA	0	0	0	0	0	0	0	0	0	0	0	0	0	0	0	0	0	0	0	0	0	0	0	0	0	2	0	0	0	0	0	0	0	0
325	0	0	0	0	1	0	0	0	0	0	0	0	0	0	0	1	0	0	0	0	0	0	0	0	0	0	0	0	0	0	1	0	0	0	0	0	0	0	0	0	0	0	0	2	0	0	0	0	0
326	0	0	0	0	0	0	0	0	1	0	0	0	0	0	0	1	1	0	9	0	0	0	0	0	0	0	0	0	0	0	0	1	0	4	0	0	0	0	0	0	0	1	0	12	0	0	1	11	0
327	0	0	0	0	1	0	0	0	0	0	0	0	0	0	0	1	1	0	8	0	1	0	0	0	6	0	0	1	1	0	5	0	0	0	0	0	0	0	1	1	4	1	0	15	0	0	0	0	0
328	0	0	1	0	0	0	0	0	0	1	0	0	0	0	1	1	1	0	6	0	0	0	0	0	13	0	0	0	0	0	4	0	0	0	0	0	0	0	0	0	0	1	0	10	0	5	0	0	1
329	1	1	0	0	1	1	0	0	0	0	0	0	0	0	0	1	0	0	0	0	0	0	1	0	10	0	0	5	0	0	0	0	0	2	0	0	0	0	0	0	2	1	0	19	0	0	0	6	0
330	0	0	1	0	0	0	0	0	0	0	0	0	0	0	0	0	1	0	6	0	0	0	0	0	6	0	0	0	0	0	0	0	0	0	0	0	0	0	0	0	0	1	0	11	0	0	1	9	0
331	0	0	0	0	1	0	0	0	0	0	0	0	0	0	0	0	1	1	0	5	0	0	0	0	7	0	0	0	0	0	0	0	0	0	1	0	8	0	0	0	0	1	0	14	0	1	0	0	0
332	1	0	0	0	0	0	0	1	0	1	0	0	1	0	0	1	1	0	8	0	0	0	0	0	0	0	0	0	0	0	0	0	0	0	0	0	0	0	0	0	0	0	0	0	0	0	0	0	1
333	0	0	0	0	0	0	1	0	0	0	0	0	0	0	0	1	1	0	8	0	0	0	0	0	7	0	0	0	1	1	5	0	0	0	0	0	0	0	0	0	0	0	0	0	0	4	1	10	0
334	0	0	0	0	0	0	1	0	0	0	0	0	0	0	0	0	1	0	5	0	0	0	0	0	0	0	0	0	0	0	0	0	0	0	0	0	0	0	0	0	0	0	0	0	0	4	0	0	0
335	0	1	0	0	0	0	0	0	0	0	0	0	0	0	0	1	1	0	9	0	0	0	0	0	8	0	0	0	0	0	0	0	0	0	0	0	0	0	0	0	0	1	0	11	0	0	0	0	0
336	0	0	0	0	1	0	0	1	0	0	0	0	0	0	0	0	1	0	8	0	1	0	0	0	0	0	0	1	0	0	0	0	0	0	1	1	0	6	0	0	0	1	0	16	0	12	0	0	0
337	0	0	0	0	1	0	0	0	0	0	0	0	0	0	0	0	0	0	0	0	0	0	0	0	0	0	0	1	0	0	0	0	0	3	0	0	0	0	0	0	0	0	0	5	0	2	1	9	0
338	0	0	0	0	1	0	0	0	0	1	0	0	0	0	0	0	1	0	9	4	1	1	1	1	13	0	0	0	0	0	0	0	0	0	1	1	0	5	0	0	0	1	1	19	0	0	0	0	1
339	0	0	0	0	0	0	0	1	0	0	0	0	0	0	0	1	1	0	8	0	1	0	0	0	8	0	0	1	0	0	0	0	0	0	0	0	0	5	0	0	0	1	0	12	0	8	1	12	0
340	0	0	1	0	0	0	0	0	0	0	0	0	0	0	0	0	0	0	0	0	0	0	0	0	0	0	0	0	0	0	0	0	0	0	0	0	0	0	0	0	0	1	0	8	0	0	1	11	0
341	1	0	0	0	0	0	0	0	0	0	0	0	0	0	0	NA	0	0	0	0	0	0	0	0	0	0	0	0	0	0	0	0	0	0	0	0	0	0	0	0	0	1	0	14	0	0	0	0	0
342	0	1	0	0	0	0	0	0	0	0	0	0	0	0	0	1	0	0	0	0	0	0	0	0	0	0	0	0	0	0	0	0	0	0	0	0	0	0	0	0	0	0	0	0	0	1	0	0	0
343	1	0	0	0	0	0	0	0	0	0	0	0	0	0	0	1	0	0	1	0	0	0	0	0	0	0	0	0	0	0	0	0	0	0	0	0	0	0	1	1	4	1	0	8	0	0	1	13	0
344	1	0	0	0	0	0	0	0	0	0	0	0	0	0	0	1	1	0	7	0	0	0	0	0	0	0	0	3	1	0	5	1	1	4	0	0	0	0	0	0	0	1	0	13	0	0	1	14	1
345	1	0	0	0	1	1	0	0	0	0	0	0	0	0	1	0	1	0	7	0	1	0	0	0	0	0	0	0	0	0	0	0	0	1	0	0	0	0	0	0	0	1	0	12	0	1	0	0	0
346	1	0	0	0	0	0	0	0	1	0	0	0	0	0	0	0	1	1	0	8	1	0	0	0	8	0	0	1	0	0	3	0	0	4	1	0	7	4	0	0	0	0	0	9	0	1	0	10	0
347	0	0	0	1	0	0	0	1	0	0	0	0	0	0	0	1	0	0	0	0	0	0	0	0	9	0	0	0	0	0	0	0	0	1	0	0	0	0	1	1	2	1	0	15	0	0	1	8	0
348	0	0	0	0	0	0	1	0	0	0	0	0	0	0	0	0	1	0	0	9	1	0	1	1	10	0	0	6	1	1	5	1	0	4	0	0	0	0	0	0	0	0	0	0	1	10	0	0	0
349	0	0	0	0	1	0	0	0	0	0	0	0	0	0	0	0	0	0	5	0	1	0	0	0	11	0	0	0	0	0	5	0	0	0	0	0	0	0	0	0	0	1	0	14	0	0	0	0	0
350	0	0	1	0	0	0	0	0	0	0	0	0	0	0	0	1	1	0	7	4	0	0	0	0	0	0	0	0	0	0	0	0	0	4	0	0	0	0	0	0	0	1	0	15	0	0	0	6	0
351	0	0	1	0	0	1	0	0	0	0	0	0	0	0	0	NA	1	0	5	0	1	1	0	0	0	0	0	4	0	0	0	0	0	3	0	0	0	0	0	0	1	1	0	12	0	0	1	12	0
352	0	0	1	0	1	0	0	0	0	0	0	0	0	0	0	1	1	0	6	0	0	0	0	0	9	0	0	0	0	0	0	0	0	3	0	0	0	6	0	0	0	0	0	7	0	3	0	0	0
353	0	0	1	0	0	0	0	0	0	0	0	0	0	0	0	0	0	0	0	0	0	0	1	0	11	0	0	6	1	0	5	0	0	0	0	0	0	0	0	0	4	0	0	11	0	0	0	0	0
354	0	0	0	1	0	0	0	0	0	0	0	0	0	0	0	1	0	0	0	0	0	0	0	0	5	0	0	0	0	0	0	0	0	0	0	0	0	0	0	0	0	1	0	17	0	0	1	9	0
355	0	0	1	0	0	0	0	0	0	0	0	0	0	0	0	0	0	0	0	0	0	0	0	0	0	0	0	0	0	0	0	0	0	4	0	0	0	0	0	0	0	0	0	0	0	0	0	0	0
356	0	0	0	0	0	0	0	1	0	0	0	0	0	0	0	1	0	0	0	0	0	0	0	0	0	0	0	0	0	0	0	0	0	0	0	0	0	0	0	0	0	0	0	0	0	0	0	0	0
357	0	0	1	0	0	0	0	0	0	1	0	0	1	0	0	0	1	0	7	0	0	0	0	0	0	0	0	0	0	0	0	0	0	3	0	0	0	0	0	0	0	1	0	9	0	0	1	13	0
358	0	0	1	0	0	0	0	0	0	1	0	0	0	0	0	1	0	0	0	0	0	0	0	0	0	0	0	0	0	0	3	0	0	4	0	0	0	4	0	0	0	1	0	14	0	0	1	9	0
359	0	0	1	0	0	0	0	0	0	0	0	0	0	0	0	0	0	0	1	0	0	0	0	0	11	1	1	8	1	1	5	0	0	4	1	0	8	0	0	0	3	1	0	11	0	5	1	12	0
360	0	0	1	0	0	0	0	0	0	0	0	0	1	0	0	1	0	0	0	0	0	0	0	0	0	0	0	0	0	0	0	0	0	0	0	0	0	0	0	0	0	0	0	0	0	0	0	0	0
361	0	1	0	0	0	0	0	0	0	0	0	0	0	0	0	1	0	0	1	0	0	0	0	0	0	0	0	2	1	1	5	1	1	4	0	0	0	0	1	1	4	0	0	9	0	5	1	8	0
362	1	0	0	0	0	0	0	0	0	0	0	0	0	0	0	0	0	0	0	0	0	0	0	0	12	0	0	0	1	0	5	0	0	4	0	0	0	0	0	0	0	1	0	15	0	9	0	0	0
363	0	0	1	0	0	0	0	0	1	0	0	0	0	0	0	0	0	0	7	0	0	0	0	0	5	0	0	1	1	1	5	0	0	0	0	0	0	0	0	0	0	0	0	5	0	6	0	0	0
364	0	0	1	0	0	0	0	0	0	0	0	0	0	0	0	0	1	0	8	0	0	0	0	0	11	0	0	0	0	0	2	0	0	0	0	0	0	0	0	0	2	1	1	19	0	0	1	10	0
365	0	0	0	0	1	0	0	0	0	0	0	0	0	0	0	0	1	0	7	2	0	0	0	0	9	0	0	0	0	0	0	0	0	0	1	1	0	8	0	0	2	1	0	15	0	0	0	0	0
366	0	0	1	0	1	0	0	0	0	0	0	0	0	0	0	0	0	0	0	0	0	0	0	0	0	0	0	0	0	0	0	0	0	0	0	0	0	0	0	0	0	0	0	0	0	0	0	0	0
367	0	0	0	0	0	0	0	1	0	0	0	0	0	0	0	0	1	0	7	0	0	0	0	0	7	0	0	0	0	0	0	0	0	0	0	0	0	0	0	0	0	1	0	14	0	5	0	0	0
368	1	0	0	0	0	0	0	0	0	1	0	0	0	0	0	1	1	0	5	0	0	0	0	0	7	0	0	2	0	0	0	0	0	0	0	0	0	0	0	0	0	0	0	0	0	0	1	9	0
369	0	0	0	0	0	0	0	0	0	1	0	0	0	0	0	0	1	0	8	3	1	1	0	0	7	0	0	0	0	0	0	0	0	0	0	0	0	0	1	0	2	0	0	11	0	0	1	10	0
370	0	0	0	0	0	0	0	0	1	0	0	0	0	0	0	1	0	0	0	3	0	0	0	0	0	0	0	0	0	0	5	0	0	0	0	0	0	0	0	0	0	0	0	0	0	2	1	9	0
371	0	0	0	1	0	0	0	0	0	1	0	0	0	0	1	1	0	0	0	0	0	0	0	0	0	0	0	0	1	0	5	0	0	0	0	0	0	0	0	0	0	0	0	3	0	6	0	6	0
372	0	0	1	0	0	0	0	0	1	0	0	0	0	0	0	0	0	0	0	0	0	0	0	0	0	0	0	0	0	0	0	0	0	0	0	0	0	0	0	0	0	0	0	0	0	0	0	0	0
373	0	0	0	0	0	0	0	0	0	1	0	0	1	0	0	0	0	0	0	0	0	0	0	0	0	0	0	0	0	0	1	0	0	0	0	0	0	0	0	0	0	0	0	0	0	0	0	0	0
374	NA	NA	NA	NA	NA	NA	NA	NA	NA	NA	NA	NA	NA	NA	NA	1	0	0	5	4	0	0	0	0	0	0	0	0	0	0	0	0	0	0	0	0	0	0	0	0	0	1	0	13	0	3	1	8	0
375	NA	NA	NA	NA	NA	NA	NA	NA	NA	NA	NA	NA	NA	NA	NA	1	1	0	6	0	0	0	0	0	8	0	0	5	1	0	5	0	0	3	0	0	0	0	0	0	0	1	0	10	0	5	0	0	0
376	0	0	0	0	1	0	0	0	0	0	0	0	0	0	0	0	1	0	8	0	1	1	0	0	0	0	0	2	0	0	0	0	0	0	0	0	0	0	0	0	2	1	1	17	0	0	0	0	0
377	0	0	0	0	1	0	0	0	0	0	0	1	0	0	0	0	0	0	0	0	0	0	0	0	0	0	0	0	0	0	0	0	0	0	0	0	0	0	0	0	0	1	0	13	0	0	0	0	0
378	0	0	0	0	0	0	1	0	0	0	0	0	0	0	0	1	0	0	0	0	0	0	0	0	6	0	0	0	0	0	0	0	0	0	0	0	0	0	0	0	0	0	0	4	0	0	0	3	0
379	0	0	0	0	0	0	0	0	0	1	0	0	0	0	0	1	0	0	6	0	0	0	0	0	9	0	0	0	0	0	0	0	0	0	0	0	0	0	0	0	0	1	0	14	0	0	1	11	0
380	0	0	0	1	0	0	0	0	0	0	0	0	0	0	0	0	1	0	6	0	0	0	0	0	9	1	0	8	1	0	5	0	0	4	0	0	0	0	0	0	0	1	0	15	0	0	1	13	1
381	0	1	0	0	0	0	0	0	0	0	0	0	0	0	0	1	0	0	0	0	0	0	0	0	0	0	0	0	0	0	0	0	0	3	0	0	0	0	0	0	0	1	0	8	0	0	0	0	0
382	0	0	1	0	0	0	0	0	0	0	0	0	0	0	0	0	1	0	6	0	0	0	0	0	7	0	0	0	0	0	0	0	0	0	0	0	0	0	0	0	0	0	0	8	0	0	0	0	0
383	0	0	1	0	0	0	0	1	0	0	0	0	0	0	0	1	0	0	0	0	0	0	0	0	0	0	0	0	0	0	0	0	0	0	0	0	0	0	0	0	0	0	0	0	0	0	0	0	0
384	0	0	1	0	0	0	0	0	0	0	0	0	0	0	0	0	1	0	5	0	1	1	0	0	7	0	0	0	0	0	0	0	0	0	0	0	0	0	0	0	4	1	0	15	0	0	0	0	0
385	0	0	0	0	0	0	0	0	0	1	0	0	0	0	0	1	1	1	0	6	0	0	0	0	0	0	0	0	0	0	1	1	1	4	0	0	0	0	0	0	0	1	0	12	0	0	0	0	0
386	0	0	0	0	0	0	0	1	0	0	0	0	1	0	0	1	1	0	8	0	0	0	1	0	8	0	0	3	1	0	5	0	0	4	0	0	0	0	0	0	0	0	0	7	0	0	0	0	0
387	0	0	0	0	0	0	0	1	0	0	0	0	0	0	0	0	1	1	7	0	1	1	0	0	0	0	0	1	0	0	0	1	0	4	0	0	0	0	0	0	2	0	0	7	0	0	0	0	0
388	0	0	0	0	1	0	0	0	0	0	0	0	0	0	0	0	0	0	0	0	0	0	0	0	0	0	0	0	0	0	0	0	0	0	0	0	0	0	0	0	0	0	0	1	0	0	0	0	0
389	0	0	0	1	0	0	0	0	0	0	0	0	0	0	0	0	0	0	6	0	0	0	0	0	0	0	0	0	0	0	0	0	0	0	0	0	0	0	0	0	0	1	0	10	0	0	0	0	0
390	1	0	0	0	0	0	0	1	1	1	0	0	0	0	1	1	0	0	0	0	0	0	0	0	5	0	0	0	0	0	3	0	0	4	0	0	0	0	0	0	0	0	0	7	0	0	0	0	0
391	0	1	0	0	0	0	0	0	0	0	0	0	0	0	0	1	0	0	4	0	0	0	0	0	0	0	0	0	1	1	5	0	0	0	0	0	0	0	0	0	0	0	0	1	0	0	0	0	0
392	0	0	0	0	0	0	0	0	0	0	0	0	1	0	0	0	0	0	0	0	0	0	0	0	8	0	0	0	0	0	0	0	0	0	0	0	0	0	1	1	4	1	0	18	0	0	1	14	0
393	0	0	0	1	0	0	0	0	0	0	0	0	1	0	0	0	1	0	5	0	0	0	0	0	4	0	0	0	0	0	0	0	0	4	0	0	0	0	0	0	0	1	0	9	0	0	1	10	0
394	0	0	1	0	0	0	0	1	0	0	0	0	0	0	0	1	0	0	0	1	0	0	0	0	0	0	0	0	0	0	0	0	0	0	0	0	0	0	0	0	2	1	0	0	0	0	0	0	0
[truncated: 34 more columns]
